# Supplementary material for: Enantiomer-selective magnetization of conglomerates for quantitative chiral separation
Source: Nat Commun. 2019 Apr 29;10:1964. doi: 10.1038/s41467-019-09997-y (PMC6488659; doi:10.1038/s41467-019-09997-y)
Supplement: Supplementary file 6 — Source Data [file 41467_2019_9997_MOESM6_ESM.xlsx]

## Sheet: Figure 3a
Figure 3a
		DP of PMAL	ee% (R-crystal)	ee% (S-crystal)
	Data 1	12	98.3	60.5
		25	98.3	91.5
		40	88.1	88.1
		59	76.7	88.1
		DP of PMAL	ee% (R-crystal)	ee% (S-crystal)
	Data 2	12	97.5	60.806
		25	99.4	98.222
		40	94.5	96.645
		59	88.1	84.318
		DP of PMAL	ee% (R-crystal)	ee% (S-crystal)
	Data 3	12	97.1	68.987
		25	99.5	95.911
		40	92.9	94.202
		59	84.9	88.432

## Sheet: Figure 3b
Figure 3b
		φPSt	ee% (R-crystal)	ee% (S-crystal)
	Data 1	54	76.7	88.1
		62.1	88.1	88.1
		72.8	98.3	91.5
		84.5	98.3	60.5
		φPSt	ee% (R-crystal)	ee% (S-crystal)
	Data 2	54	88.134	84.318
		62.1	94.486	96.645
		72.8	99.454	98.222
		84.5	97.548	60.806
		φPSt	ee% (R-crystal)	ee% (S-crystal)
	Data 3	54	84.908	88.432
		62.1	92.906	94.202
		72.8	99.514	95.911
		84.5	97.102	68.987
